# Supplementary material for: Abietane-Type Diterpenoids from the Arils of Torreya grandis
Source: Molecules. 2024 Apr 23;29(9):1905. doi: 10.3390/molecules29091905 (PMC11085307; doi:10.3390/molecules29091905)
Supplement: Supplementary file 1 [file molecules-29-01905-s001.zip]

Archive with 1 entries (1 files):
- molecules-2957107-supplementary.pdf
